# Supplementary material for: Sequencing complete plasmids on Oxford Nanopore Technologies sequencers using R2C2 and Chopper
Source: PLoS One. 2026 Apr 10;21(4):e0345168. doi: 10.1371/journal.pone.0345168 (PMC13068223; doi:10.1371/journal.pone.0345168)
Supplement: S2 Data — (ZIP) [file pone.0345168.s002.zip]

Archive with 13 entries (12 files):
- CustomScripts/
- CustomScripts/.DS_Store
- __MACOSX/CustomScripts/._.DS_Store
- CustomScripts/SwarmPlots.py
- __MACOSX/CustomScripts/._SwarmPlots.py
- CustomScripts/Sam2Identity.py
- __MACOSX/CustomScripts/._Sam2Identity.py
- CustomScripts/CircularPlots.py
- __MACOSX/CustomScripts/._CircularPlots.py
- CustomScripts/PositionDependentError.py
- __MACOSX/CustomScripts/._PositionDependentError.py
- CustomScripts/ChopperAccuracy.py
- __MACOSX/CustomScripts/._ChopperAccuracy.py
