# Supplementary material for: Sequencing complete plasmids on Oxford Nanopore Technologies sequencers using R2C2 and Chopper
Source: PLoS One. 2026 Apr 10;21(4):e0345168. doi: 10.1371/journal.pone.0345168 (PMC13068223; doi:10.1371/journal.pone.0345168)
Supplement: S2 Data — (ZIP) [file pone.0345168.s002.zip › CustomScripts/SwarmPlots.py]

import matplotlib.pyplot as plt
import matplotlib.patches as mplpatches
import numpy as np
import time
import argparse
#import BME163_Plot_functions_Vollmers_Christopher as Custom_plots

# This script generates swarmplots based on ident files generated by Sam2Identity.py for R2C2 reads. It assumes R2C2 specific read names. 


parser = argparse.ArgumentParser()

parser.add_argument('--outputFile','-o',default='Week3.png',type=str,action='store',help='output file goes here')
parser.add_argument('--cas','-c')
parser.add_argument('--pcDNA','-p')
parser.add_argument('--lenti','-l')
parser.add_argument('--tdTomato','-t')
parser.add_argument('--subreads','-s')

args = parser.parse_args()

outfile=args.outputFile
cas=args.cas
lenti=args.lenti
pcDNA=args.pcDNA
tdTomato=args.tdTomato
subreads=args.subreads

blue=(56/255,66/255,156/255)
yellow=(255/255,215/255,0/255)

plasma5 = (237/255, 252/255, 27/255)
plasma4 = (245/255, 135/255, 48/255)
plasma3 = (190/255, 48/255, 101/255)
plasma2 = (87/255, 0/255, 151/255)
plasma1 = (15/255, 0/255, 118/255)

R1=np.linspace(plasma1[0],plasma2[0],26)
G1=np.linspace(plasma1[1],plasma2[1],26)
B1=np.linspace(plasma1[2],plasma2[2],26)

R2=np.linspace(plasma2[0],plasma3[0],26)
G2=np.linspace(plasma2[1],plasma3[1],26)
B2=np.linspace(plasma2[2],plasma3[2],26)

R3=np.linspace(plasma3[0],plasma4[0],26)
G3=np.linspace(plasma3[1],plasma4[1],26)
B3=np.linspace(plasma3[2],plasma4[2],26)

R4=np.linspace(plasma4[0],plasma5[0],35)
G4=np.linspace(plasma4[1],plasma5[1],35)
B4=np.linspace(plasma4[2],plasma5[2],35)

R=np.concatenate((R1[:-1],R2[:-1],R3[:-1],R4[:-9]),axis=None)[::-1]
G=np.concatenate((G1[:-1],G2[:-1],G3[:-1],G4[:-9]),axis=None)[::-1]
B=np.concatenate((B1[:-1],B2[:-1],B3[:-1],B4[:-9]),axis=None)[::-1]

plasma=[]
for index in range(0,101,1):
    plasma.append((R[index],G[index],B[index]))

qual_min=1
qual_max=6

iBlue=(44/255,86/255,134/255)
iPurple=(70/255,75/255,130/255)
iRed=(192/255,41/255,46/255)
iOrange=(230/255,87/255,43/255)
iYellow=(248/255,174/255,51/255)
iGreen=(32/255,100/255,113/255)

def readData(identFile):
    print(identFile)
    inFile=open(identFile,'r')
    reads={}
    for line in inFile:
        splitLine=line.strip().split('\t')
        name=splitLine[0]
        if splitLine[1]!='-':

            info=name.split('_')
            coverage=1
            if len(info)>3:
                coverage=int(info[3])
            if coverage>=1:
                if name not in reads:
                    reads[name]=[0,0,0]
                reads[name][0]=coverage
                reads[name][1]+=int(splitLine[2])
                reads[name][2]+=int(splitLine[3])+int(splitLine[4])

    newReads=[]
    for name in reads:
        ident=(1-reads[name][2]/reads[name][1])*100
        coverage=reads[name][0]
        if reads[name][1]>5000:
            newReads.append((coverage,ident))
    return newReads

def swarmplot(panel,data,xcoord,pw,ph,xmin,xmax,ymin,ymax,space,size,facecolor,qualcolor):

#    data=sorted(data)
    xr=xmax-xmin
    yr=ymax-ymin
    min_dist=size/150
    increment=((min_dist/10)/pw)*xr

    potential_x_positions=[]
    for x_shift in np.arange(0,space,increment):
        potential_x_positions.append(xcoord+x_shift)
        potential_x_positions.append(xcoord-x_shift)

    plotted_points=[]

    for y1,qcolor,zorder in data:

        used=False
        if len(plotted_points)==0:
            plotted_points.append((xcoord,y1,qcolor))
            used=True
        else:
            compare_points=[]
            for x2,y2,qcolor3 in plotted_points:
                ydist=((((y1-y2)/yr)*ph)**2)**0.5
                if ydist<min_dist:
                     compare_points.append((x2,y2))
            if len(compare_points)>0:

                for x1 in potential_x_positions:
                   distances=[]
                   remove_list=[]
                   for x2,y2 in compare_points:
                        xdist=(((x1-x2)/xr)*pw)
                        ydist=(((y1-y2)/yr)*ph)
                        distance=((xdist**2)+(ydist**2))**0.5
                        distances.append(distance)
                        if distance>min_dist:
                            if x1>x2 and x2>xcoord:
                                remove_list.append((x2,y2))
                            if x1<x2 and x2<xcoord:
                                remove_list.append((x2,y2))
                        else:
                            break


                   if min(distances)>min_dist:
                        plotted_points.append((x1,y1,qcolor))
                        used=True
                        break
                   else:
                        for point in remove_list:
                            compare_points.remove(point)
            else:
                plotted_points.append((xcoord,y1,qcolor))
                used=True
        if used==False:
            break
#             pass
    print(len(plotted_points))
    for x,y,qcolor in plotted_points:

        color=facecolor
        if qualcolor:
            color=qcolor
#        print(x,y,qcolor)
        panel.plot(x,y, markersize=size, marker='o', markeredgewidth=0,color=color,linewidth=0,zorder=zorder,alpha=1)


plt.style.use('BME163')

figureHeight=2.5
figureWidth=6

plt.figure(figsize=(figureWidth,figureHeight))

panelWidthCenter=4.5
panelHeightCenter=1.5


relativePanelWidthCenter=panelWidthCenter/figureWidth
relativePanelHeightCenter=panelHeightCenter/figureHeight


# left,bottom, width,height
panelCenter=plt.axes([0.5/figureWidth,0.15,relativePanelWidthCenter,relativePanelHeightCenter])
panelRight=plt.axes([5.1/figureWidth,0.15,0.2/figureWidth,relativePanelHeightCenter])

#Mean,stdev,number of points
xList=[]
yList=[]


casReads=readData(cas)
pcDNAReads=readData(pcDNA)
lentiReads=readData(lenti)
tomatoReads=readData(tdTomato)
subReads=readData(subreads)

ymin=98
ymax=100.2
xmin=-0.5
xmax=4.5
span=0.45

colorList=[iBlue,iGreen,iYellow,iOrange,iRed]
print('sub',len(subreads))
for xBin,data in [(1,tomatoReads),(2,pcDNAReads),(3,casReads),(4,lentiReads),(0,subReads)]:
#    if xBin in dataDict:
#        print(xBin)
        np.random.shuffle(data)
        yList=data[:5000]
#        yList=sorted(yList,key=lambda x: x[1])
        newyList=[]
        yMedian=[]
        for coverage,ident in yList:
            zorder=coverage
            norm=min(coverage*20,100)
            qcolor=plasma[norm]
            newyList.append((ident,qcolor,zorder))
        for coverage,ident in data:
            yMedian.append(ident)
#        Custom_plots.swarmplot(panelCenter,yList[:1000],xBin,panelWidthCenter,panelHeightCenter,xmin,xmax,ymin,ymax,binsize/2,1,'black')
        start=time.time()
        median = np.median(yMedian)
        print('median',median)
        average = np.average(yMedian)
        print('average',average)
        print('length',len(yMedian))
#        newyList=sorted(newyList,key=lambda x: x[2],reverse=True)
        swarmplot(panelCenter,newyList,xBin,panelWidthCenter,panelHeightCenter,xmin,xmax,ymin,ymax,span,0.75,colorList[xBin],True)
        panelCenter.plot([xBin-span/2,xBin+span/2],[median,median],
                marker='o',
                color='black',
                markerfacecolor='black',
                markeredgecolor='black',
                markersize=0,
                markeredgewidth=0,
                linewidth=1,
                zorder=100)
        qmedian=round(-10*np.log10(1-(median/100)),2)
        panelCenter.text(xBin+span/2,median,' '+str(qmedian),va='center_baseline',fontsize=6)
        end=time.time()
        duration=end-start
        print(duration)


for value in np.arange(qual_min,qual_max,1):
    norm=min(value*20,100)
    qcolor=plasma[norm]
    rectangle1=mplpatches.Rectangle((0,value),1,1,facecolor=qcolor,edgecolor='black',linewidth=0)
    panelRight.add_patch(rectangle1)


panelCenter.tick_params(bottom=True, labelbottom=True,
                   left=True, labelleft=True,
                   right=False, labelright=False,
                   top=False, labeltop=False)

panelRight.tick_params(bottom=False, labelbottom=False,
                   left=False, labelleft=False,
                   right=True, labelright=True,
                   top=False, labeltop=False)


panelCenter.set_xlim(xmin,xmax)
panelCenter.set_ylim(ymin,ymax)

panelCenter.set_xticks([0,1,2,3,4])
panelCenter.set_xticklabels(['Subreads','tdTomato','pcDNA3.1','pSpCas9','lentiCRISPR'])

#panelCenter.set_xlabel('Read type')
panelCenter.set_ylabel('Identity (%)')

panelRight.set_xlim(0,1)
panelRight.set_xticks([])
panelRight.set_yticks([1.5,2.5,3.5,4.5,5.5],[1,2,3,4,5])
panelRight.set_ylim(qual_min,qual_max)
panelRight.yaxis.set_label_position("right")
panelRight.set_ylabel('R2C2 read coverage')

plt.savefig(outfile,dpi=600)
