# Supplementary material for: Sequencing complete plasmids on Oxford Nanopore Technologies sequencers using R2C2 and Chopper
Source: PLoS One. 2026 Apr 10;21(4):e0345168. doi: 10.1371/journal.pone.0345168 (PMC13068223; doi:10.1371/journal.pone.0345168)
Supplement: S2 Data — (ZIP) [file pone.0345168.s002.zip › CustomScripts/Sam2Identity.py]

#!/usr/bin/env python3
# Roger Volden & Christopher Vollmers

'''
Usage:
python3 Sam2Identity.py minimap_output.sam >out
Takes a SAM file from minimap2 and returns percent identity for each read.


Output format:
readName    identity (decimal)  # matches    # mismatches   # indels
'''

import sys
import re
import os
import numpy as np

def readSAM(inFile):
    '''
    Reads the sam file, parses MD and CIGAR strings, and prints the read
    name, percent identity, number of matches, number of mismatches,
    and the number of indels.
    '''
    used = set()
    identities=[]
    lengths=[]
    readLengths=[]
    not_aligned=[]
    matchAll=0
    denomAll=0
    mismatchAll=0
    IndelAll=0

    for line in open(inFile):
        if line.startswith('@'):
            continue
        line = line.rstrip().split('\t')
        name = line[0]
        readLength=len(line[9])
        chromosome=line[2]
        readDirection=line[1]
        bitwise=format(int(readDirection), "b")[::-1]
        paddedbitwise=bitwise+'000000000'
        notAligned=paddedbitwise[2]
        if notAligned=='1':
            not_aligned.append(readLength)
            print(name + '\t' + '-' + '\t' + '-'
                  + '\t' + '-' + '\t' + '-' + '\t' + str(readLength)+'\t*\t*\t*')

        if notAligned == '1':# or name in used: # unaligned
            continue
#        coverage=name.split('_')[3]
        readDirection=line[1]
        alignDirection='*'
        for entry in line[8:]:
            if 'ts:A:' in entry:
                alignDirection=entry.split('ts:A:')[1]

        name
        coverage=paddedbitwise[6]
        #coverage=int(name.split('_')[3])
        coverage=True
#        print(coverage, paddedbitwise, line[1])
#        coverage='0'
#        if chromosome=='chr1':
        if coverage:
            ambig=0
            used.add(name)
            for column in line:
                if column.startswith('NM:i:'):
                    NM = int(column[5:])
                if column.startswith('nn:i:'):
                    ambig = int(column[5:])
            denominator, M, indel, readlength = parseCIGAR(line[5])
            mismatch = NM - indel - ambig
            matches = M - mismatch
        # print(denominator, M, indel)
            identity = matches / denominator

            print(name + '\t' + str(identity) + '\t' + str(matches)
                  + '\t' + str(mismatch) + '\t' + str(indel) + '\t' + str(readLength)+'\t'+readDirection+'\t'+alignDirection+'\t'+chromosome +'\t'+str(readlength))


            matchAll+=matches
            denomAll+=denominator
            mismatchAll+=mismatch
            IndelAll+=indel

            identities.append(identity)
            lengths.append(matches+mismatch)
            readLengths.append(readLength)

    sys.stderr.write(str(np.median(identities))+' '+str(np.median(lengths)) +' '+ str(len(identities)) + ' ' + str(len(not_aligned)) +' '+str(matchAll/denomAll)+ ' ' + str(mismatchAll/denomAll) + ' '+ str(IndelAll/denomAll)+'\n')

def parseCIGAR(cstr):
    '''
    Goes through the CIGAR string by pairing numbers with the letters.
    Counts the number of matches/mismatches and indels.
    Returns the total number of all, matches/mismatches (M), and indels.
    '''
    p = re.compile(r'([MIDNSHP=X])')
    splitCstr = [i+j for i,j in zip(p.split(cstr)[::2], p.split(cstr)[1::2])]
    total, M, indel,readlength = 0, 0, 0, 0
    for i in range(len(splitCstr)):
        if splitCstr[i][-1] in 'MID':
            total += int(splitCstr[i][:-1])
        if splitCstr[i][-1] == 'M':
            M += int(splitCstr[i][:-1])
        if splitCstr[i][-1] in 'ID':
            indel += int(splitCstr[i][:-1])
        if splitCstr[i][-1] in 'MIHS':
            readlength+=int(splitCstr[i][:-1])
    return total, M, indel, readlength

def main():
    inDir = sys.argv[1] # sam file to parse

    readSAM(inDir)

main()
