# Supplementary material for: Sequencing complete plasmids on Oxford Nanopore Technologies sequencers using R2C2 and Chopper
Source: PLoS One. 2026 Apr 10;21(4):e0345168. doi: 10.1371/journal.pone.0345168 (PMC13068223; doi:10.1371/journal.pone.0345168)
Supplement: S2 Data — (ZIP) [file pone.0345168.s002.zip › CustomScripts/CircularPlots.py]

import matplotlib.pyplot as plt
import matplotlib.patches as mplpatches
import numpy as np
import argparse
import matplotlib
import scipy.stats as stats

#plt.style.use('BME163')
iRed=(230/255,87/255,43/255)

def parse_reads(input_file,plasmidLength):
  read_list={}
  for line in open(input_file):
    a=line.strip().split('\t')
    start=int(a[15])
    end=int(a[16])
    direction=a[8]
    name=a[9]
    length=int(a[10])
    blocksizes=np.array(a[18].split(',')[:-1],dtype=int)
    blockstarts=np.array(a[20].split(',')[:-1],dtype=int)
    rSeq=np.array(a[21].split(',')[:-1],dtype=str)
    gSeq=np.array(a[22].split(',')[:-1],dtype=str)
    plot=False
    if plasmidLength-100<length<plasmidLength+100:
        plot=True
    if plot:
        if name not in read_list:
            read_list[name]=[]
        if len(read_list[name])<2:
            read_list[name].append([start,end,blocksizes,blockstarts,[1]*len(blocksizes),[],direction,name,'gene_+',0,rSeq,gSeq])
  sub_reads={}
  subsample = np.random.choice(list(read_list.keys()),size=min(len(read_list),10),replace=False)
  print(subsample)
  for name in subsample:
      sub_reads[name]=read_list[name]
#  print(sub_reads)
  return sub_reads


def plot_reads(read_list,panel,y_pos):

  colors={}
  colors['1']=(120/255,150/255,255/255)
  colors['2']=(255/255,120/255,120/255)
  colors['gene_+']=(0/255,175/255,120/255)
  colors['gene_-']=(255/255,175/255,0/255)
 # colors['+']=(180/255,200/255,255/255)
 # colors['-']=(255/255,250/255,120/255)

  colors['+']=(120/255,120/255,120/255)
  colors['-']=(120/255,120/255,120/255)

  colors['A']='orange'
  colors['T']='green'
  colors['C']='blue'
  colors['G']='purple'
  colors['N']='grey'

  colors['A']=(56/255,66/255,156/255)
  colors['T']=(56/255,66/255,156/255)
  colors['C']=(56/255,66/255,156/255)
  colors['G']=(56/255,66/255,156/255)
  colors['N']=(56/255,66/255,156/255)

  colors['a']=iRed
  colors['t']=iRed
  colors['c']=iRed
  colors['g']=iRed
  colors['n']=iRed

#  colors['1']='black'
#  colors['2']='black'
#  colors['gene_+']='black'
#  colors['gene_-']='black'
#  colors['+']='black'
#  colors['-']='black'


  linewidth={}
  linewidth['1']=0.02
  linewidth['2']=0.02
  linewidth['gene_+']=0.3
  linewidth['gene_-']=0.3


  y_pos_list=[]
  placed_reads=0
  length=len(read_list)

#  read_list=np.random.permutation(read_list)

  for name,reads in read_list.items():
      for read in reads:

          read[9]=1
          blocksizes=read[2]
          blockstarts=read[3]
          read_heights=read[4]
          mismatches=read[5]
          direction=read[6]

          name=read[7]
          read_type=read[8]
          rSeq=read[10]
          gSeq=read[11]


          for pos in range(0,len(blocksizes),1):
              if blocksizes[pos]>1:
                  read_radian=np.linspace(blockstarts[pos],blockstarts[pos]+blocksizes[pos],1000)/plasmidLength*(np.pi*2)-np.pi/2

                  x_list_inner=np.cos(read_radian)*y_pos
                  y_list_inner=np.sin(read_radian)*y_pos
                  x_list_outer=np.cos(read_radian)*(y_pos+0.8)
                  y_list_outer=np.sin(read_radian)*(y_pos+0.8)
                  panel.plot(x_list_inner,y_list_inner,color=colors[direction],linewidth=0.2)
                  panel.plot(x_list_outer,y_list_outer,color=colors[direction],linewidth=0.2)
                  if pos == 0:
                      color='black'
                      linewidth=0.5
                      zorder=10
                  else:
                      color=color=iRed
                      linewidth=0.5
                      zorder=0
                  panel.plot((x_list_inner[0],x_list_outer[0]),(y_list_inner[0],y_list_outer[0]),color=color,linewidth=linewidth,zorder=zorder)
                  if pos == len(blocksizes)-1:
                      color='black'
                      linewidth=0.5
                      zorder=10
                  else:
                      color=color=iRed
                      linewidth=0.5
                      zorder=0
                  panel.plot((x_list_inner[-1],x_list_outer[-1]),(y_list_inner[-1],y_list_outer[-1]),color=color,linewidth=linewidth,zorder=zorder)


                  if len(rSeq)>0:
                      for base in range(len(rSeq[pos])):
                          rBase=rSeq[pos][base]
                          gBase=gSeq[pos][base]
                          if rBase != gBase:
                              read_radian=(blockstarts[pos]+base)/plasmidLength*(np.pi*2)
                              x_inner=np.cos(read_radian)*y_pos
                              y_inner=np.sin(read_radian)*y_pos
                              x_outer=np.cos(read_radian)*(y_pos+0.8)
                              y_outer=np.sin(read_radian)*(y_pos+0.8)

                              panel.plot((x_inner,x_outer),(y_inner,y_outer),color=colors[rBase],linewidth=0.5,zorder=0)

      y_pos+=1
  return y_pos

#Replace the plasmids and lengths with the appropriate names and numbers for your experiments.

plasmids=[('pSpCas9',9174),('pcDNA31',6076),('tdTomato',5541),('lenti',14873)]


for plasmid,plasmidLength in plasmids:
    fig_1 = plt.figure(figsize=(4,4))
    panel1 = plt.axes([0.05, 0.05 , 0.9 , 0.9],frameon=False)

    # Replace the below hardcoded paths with the appropriate ones on your system

    y_pos=20
    read_list=parse_reads(f'/Users/vollmers/data/plasmids/Browser/{plasmid}_R2C2_Subreads.filtered.blat.pslx',plasmidLength)
    y_pos=plot_reads(read_list,panel1,y_pos)
    y_pos+=5
    read_list=parse_reads(f'/Users/vollmers/data/plasmids/Browser/{plasmid}_R2C2_Consensus.filtered.blat.pslx',plasmidLength)
    y_pos=plot_reads(read_list,panel1,y_pos)
    y_pos+=5
    read_list=parse_reads(f'/Users/vollmers/data/plasmids/Browser/{plasmid}_R2C2_Chopper.blat.new.pslx',plasmidLength)
    y_pos=plot_reads(read_list,panel1,y_pos)
    y_pos+=5

    panel1.text(0,0,plasmid,va='center_baseline',ha='center')
    panel1.set_xticks([])
    panel1.set_yticks([])
    panel1.set_xlim(-70,70)
    panel1.set_ylim(-70,70)

    plt.savefig(f'{plasmid}.png',dpi=1200)
