# Supplementary material for: Sequencing complete plasmids on Oxford Nanopore Technologies sequencers using R2C2 and Chopper
Source: PLoS One. 2026 Apr 10;21(4):e0345168. doi: 10.1371/journal.pone.0345168 (PMC13068223; doi:10.1371/journal.pone.0345168)
Supplement: S2 Data — (ZIP) [file pone.0345168.s002.zip › CustomScripts/PositionDependentError.py]

import sys
import numpy as np
import re
import matplotlib.pyplot as plt
import matplotlib.patches as mplpatches
import numpy as np
import argparse
import matplotlib
import scipy.stats as stats

#plt.style.use('BME163')

colors={}
colors[1]=(0.050383, 0.029803, 0.527975)
colors[2]=(0.233603, 0.018568, 0.618334)
colors[3]=(0.550556, 0.085367, 0.709899)
colors[4]=(0.814576, 0.255645, 0.513427)
colors[5]=(0.9553, 0.50836, 0.298361)
colors[6]=(0.983868, 0.804869, 0.202557)
colors[7]=(0.940015, 0.975158, 0.131326)

RB1=(225/255,13/255,50/255)
RB2=(242/255,50/255,54/255)
RB3=(239/255,99/255,59/255)
RB4=(244/255,138/255,30/255)
RB5=(248/255,177/255,61/255)
RB6=(143/255,138/255,86/255)
RB7=(40/255,135/255,160/255)
RB8=(42/255,88/255,132/255)
RB9=(56/255,66/255,156/255)
RB10=(84/255,60/255,135/255)
RB11=(110/255,57/255,115/255)
RB12=(155/255,42/255,90/255)

colors['A']=RB5
colors['G']=RB9
colors['C']=RB7
colors['T']=RB2


def myround(number):
    return int(number/1)*1

def getCSaroundSS(line,perPosition,sequence):
    '''
    Goes through the CIGAR string by pairing numbers with the letters.
    Counts the number of matches/mismatches and indels.
    Returns the total number of all, matches/mismatches (M), and indels.
    '''
    a=line.strip().split('\t')
    genomePosition=int(a[3])
    bitwise=format(int(a[1]), "b")[::-1]+'0000000'
    direction=bitwise[4]
    use = True
    if 'Cas9' not in a[2]:
        use=False
    notAligned=bitwise[3]
    if notAligned=='1':
        use=False
    direction=bitwise[4]
    pair=bitwise[0]
    first='1'
    if len(bitwise)>6:
        first = bitwise[6]
    secondary=0
    if len(bitwise)>8:
        secondary=int(bitwise[8])
    if secondary:
        use=False
    supplementary=0
    if len(bitwise)>11:
        supplementary=int(bitwise[11])

    if use:


        CS=''
        shift=1
        infos=a[8:]
        for info in infos:
            if info.startswith('cs:Z:'):
                CS=info.split('cs:Z:')[1]
        status=''
        p = re.compile(r'([\\=\\+\-\\*\\~])')
        splitCstr = [i+j for i,j in zip(p.split(CS)[1::2], p.split(CS)[2::2])]
        record=[]
        spliceIndex=False

        for i in range(len(splitCstr)):

            sub=splitCstr[i]
            status=sub[0]
            entry=sub[1:]

            if status == '=':
                for item in entry:
                    genomePosition+=shift
                    sequence[genomePosition]=item
                    perPosition[direction][myround(genomePosition)]['M'].append(item)
            if status == '+':
                    perPosition[direction][myround(genomePosition)]['I'].append(len(entry))
                    print('I',genomePosition)
                    perPosition[direction][myround(genomePosition)]['Errors'].append('I')
            if status == '-':
                for item in entry:
                    genomePosition+=shift
                    perPosition[direction][myround(genomePosition)]['D'].append(item)
                    print('D',genomePosition)
                    perPosition[direction][myround(genomePosition)]['Errors'].append('D')
                    perPosition[direction][myround(genomePosition)]['M'].append(item)
            if status == '*':
                for item in entry[::2]:
                    genomePosition+=shift
                    perPosition[direction][myround(genomePosition)]['MM'].append(item)
                    perPosition[direction][myround(genomePosition)]['Errors'].append('MM')
                    perPosition[direction][myround(genomePosition)]['M'].append(item)
            if status == '~':
                intronLength=int(entry[2:-2])
                genomePosition+=intronLength

    return perPosition,sequence


perPosition={}
perPosition['0']={}
perPosition['1']={}
seqDict={}

for i in range(0,20000,1):
    perPosition['0'][i]={}
    perPosition['0'][i]['M']=[]
    perPosition['0'][i]['I']=[]
    perPosition['0'][i]['D']=[]
    perPosition['0'][i]['MM']=[]
    perPosition['0'][i]['Errors']=[]
    perPosition['1'][i]={}
    perPosition['1'][i]['M']=[]
    perPosition['1'][i]['I']=[]
    perPosition['1'][i]['D']=[]
    perPosition['1'][i]['MM']=[]
    perPosition['1'][i]['Errors']=[]


# point this script at a SAM file that contains a long cs string produced by minimap2 when setting --cs=long
sam=open(sys.argv[1],'r')
counter=0
sequence={}
for line in sam:
    if not line.startswith('@'):
        perPosition,sequence=getCSaroundSS(line,perPosition,sequence)
        counter+=1
#    print(counter)
        if counter>=10000:
            break

text_please=False
# replace coordinates if you want to look at a different position in your alignments.
for start,end in [[750,860]]:
    fig_1 = plt.figure(figsize=(8,1))
#    panel1 = plt.axes([0.1, 0.1 , 0.8 , 0.15])
#    panel2 = plt.axes([0.1, 0.3 , 0.8 , 0.15])
    panel3 = plt.axes([0.1, 0.1 , 0.8 , 0.8])


    for panel in [panel3]:#panel1,panel2]:
    #    panel1.set_xticks([])
    #    panel1.set_yticks([])
        panel.set_xlim(start,end)
        panel.set_ylim(-0.7,0.7)
#    panel2.set_xticks([])
    panel3.set_xticks([])


    for position in range(start,end,1):
        print(position)
        for j,multiplier in [['0',1],['1',-1]]:
            previous=0
            for type,color in [['MM','grey'],['I',colors[5]],['D',colors[1]]]:
                height=multiplier*perPosition[j][position]['Errors'].count(type)/len(perPosition[j][position]['M'])
                rectangle = mplpatches.Rectangle([position,previous],1,height,
                                         facecolor=color,
                                         edgecolor='black',
                                         linewidth=0.1
                                         )
                previous+=height
                panel3.add_patch(rectangle)


            rectangle = mplpatches.Rectangle([position,0],1,multiplier*len(perPosition[j][position]['I'])/len(perPosition[j][position]['M']),
                                         facecolor=colors[6],
                                         edgecolor='black',
                                         linewidth=0.1
                                         )

            previous=0
            for i in range(1,6,1):
                rectangle = mplpatches.Rectangle([position,previous],1,multiplier*perPosition[j][position]['I'].count(i)/len(perPosition[j][position]['M']),
                                                 facecolor=colors[i],
                                                 edgecolor='black',
                                                 linewidth=0.1
                                                 )
                previous+=multiplier*perPosition[j][position]['I'].count(i)/len(perPosition[j][position]['M'])


            rectangle = mplpatches.Rectangle([position,0],1,multiplier*len(perPosition[j][position]['D'])/len(perPosition[j][position]['M']),
                                         facecolor='grey',
                                         edgecolor='black',
                                         linewidth=0.1
                                         )


    if text_please:
        for position in range(start,end,1):
            panel3.text(position,0.69,sequence[position],va='top',ha='left',fontsize=8,family='monospace',color=colors[sequence[position]],weight='bold')
    print(f'{sys.argv[1]}_errors_{start}_{end}.png')
    plt.savefig(f'{sys.argv[1]}_errors_{start}_{end}.png',dpi=1200)
