# Supplementary material for: Sequencing complete plasmids on Oxford Nanopore Technologies sequencers using R2C2 and Chopper
Source: PLoS One. 2026 Apr 10;21(4):e0345168. doi: 10.1371/journal.pone.0345168 (PMC13068223; doi:10.1371/journal.pone.0345168)
Supplement: S2 Data — (ZIP) [file pone.0345168.s002.zip › CustomScripts/ChopperAccuracy.py]

import sys
import os

def readData(identFile,length):
#    print(identFile)
    inFile=open(identFile,'r')
    reads={}
    for line in inFile:
        splitLine=line.strip().split('\t')
        name=splitLine[0]

        if splitLine[1]!='-':
#          if plasmid in splitLine[8]:
            info=name.split('_')
            coverage=1
#            if len(info)>3:
#                coverage=int(info[3])
            if coverage>=1:

                if name not in reads:
                    reads[name]=[0,0,0,0]
                reads[name][0]=coverage
                reads[name][1]+=int(splitLine[2])
                reads[name][2]+=int(splitLine[3])+int(splitLine[4])
                reads[name][3]=int(splitLine[-1])
    newReads=[]
    for name in reads:
        ident=(1-reads[name][2]/reads[name][1])*100
        coverage=reads[name][0]
        newReads.append((coverage,ident,reads[name][1],reads[name][3]))
    return newReads


#path is the path and root name of your plasmid.ident files. length is the exact length of the plasmid.
#This script will loop over all subread coverages shown in figure 5 and assume the ident files are named {path}.{subread coverage}.ident

path=sys.argv[1]
length=int(sys.argv[2])
for sub in [10,20,30,40,50,100,200,300,400,500]:
    file_name=f'{path}.{sub}.ident'
    if os.path.isfile(file_name):
#      for length,plasmid in [(5541,'tdTomato'),(6076,'pcDNA31'),(9174,'pSpCas9'),(14873,'lenti')]:
        newReads=readData(file_name,length)
        counter=0
        perfect=0
        for reads in newReads:
            counter+=1
            #print(reads[3],length,reads[1])
            if reads[1]==100.0 and reads[3]==length:
                perfect+=1
        print(sub,perfect,counter)
#        print(newReads)
